# Supplementary material for: New NSAID Conjugates as Potent and Selective COX-2 Inhibitors: Synthesis, Molecular Modeling and Biological Investigation
Source: Molecules. 2023 Feb 17;28(4):1945. doi: 10.3390/molecules28041945 (PMC9965125; doi:10.3390/molecules28041945)
Supplement: Supplementary file 1 [file molecules-28-01945-s001.zip]

Archive with 1 entries (1 files):
- molecules-2188210-supplementary.pdf
